# Supplementary material for: Banxia-Yiyiren alleviates insomnia and anxiety by regulating the gut microbiota and metabolites of PCPA-induced insomnia model rats
Source: Front Microbiol. 2024 Nov 7;15:1405566. doi: 10.3389/fmicb.2024.1405566 (PMC11578828; doi:10.3389/fmicb.2024.1405566)
Supplement: Supplementary file 1 [file Data_Sheet_1.zip]

Archive with 5 entries (5 files):
- Appendix 1-5/Appendix 1.jpg
- Appendix 1-5/Appendix 2.jpg
- Appendix 1-5/Appendix 3.jpg
- Appendix 1-5/Appendix 4.jpg
- Appendix 1-5/Appendix 5.jpg
